# Supplementary material for: Cyanidin-3-O-Glucoside improves the viability of human islet cells treated with amylin or Aβ1-42 in vitro
Source: PLoS One. 2021 Oct 6;16(10):e0258208. doi: 10.1371/journal.pone.0258208 (PMC8494376; doi:10.1371/journal.pone.0258208)
Supplement: S1 File — (XLSX) [file pone.0258208.s001.xlsx]

## Sheet: Viability
Figure 2-B Viability
Raw Data
			Untreated	Amylin	Aß1-42	C3G	C3G + Amylin	C3G + Aß1-42
			93.69	77.83	76.82	93.37	91.35	93.21
			95.83	85.61	87.27	93.59	91.93	95.14
			90.29	72.4	81.3	86.53	89.64	92.74
			90.29	72.4	81.3	92.74	89.64	86.53
			95.11			96.31
		Mean	93.042	77.06	81.6725	92.508	90.64	91.905
		SD	2.628	6.248	4.288	3.611	1.179	3.731
Results
	Table Analyzed			Combined					Number of families			1
									Number of comparisons per family			3
	ANOVA summary								Alpha			0.05
	F			15.6
	P value			< 0.0001					Holm-Sidak's multiple comparisons test			Mean Diff.	Significant?	Summary	Adjusted P Value
	P value summary			****
	Are differences among means statistically significant? (P < 0.05)			Yes					Untreated vs. Amylin			15.98	Yes	***	0.0002
	R square			0.7697					Untreated vs. Aß1-42			11.37	Yes	**	0.0027
									Untreated vs. C3G			0.534	No	ns	0.8451
	Brown-Forsythe test
	F (DFn, DFd)			0.7645 (3, 14)
	P value			0.5326					Test details			Mean 1	Mean 2	Mean Diff.	SE of diff.	n1	n2	t	DF
	P value summary			ns
	Significantly different standard deviations? (P < 0.05)			No					Untreated vs. Amylin			93.04	77.06	15.98	2.846	5	4	5.615	14
									Untreated vs. Aß1-42			93.04	81.67	11.37	2.846	5	4	3.994	14
	Bartlett's test								Untreated vs. C3G			93.04	92.51	0.534	2.684	5	5	0.199	14
	Bartlett's statistic (corrected)			2.442
	P value			0.4858
	P value summary			ns
	Significantly different standard deviations? (P < 0.05)			No
	ANOVA table			SS	DF	MS	F (DFn, DFd)	P value
	Treatment (between columns)			842.4	3	280.8	F (3, 14) = 15.60	P < 0.0001
	Residual (within columns)			252.1	14	18
	Total			1094	17
	Data summary
	Number of treatments (columns)			4
	Number of values (total)			18
	Table Analyzed			Combined			Table Analyzed			Combined
	Column E			C3G + Amylin			Column F			C3G + Aß1-42
	vs.			vs.			vs.			vs.
	Column B			Amylin			Column C			Aß1-42
	Paired t test						Paired t test
	P value			0.0133			P value			0.0241
	P value summary			*			P value summary			*
	Significantly different? (P < 0.05)			Yes			Significantly different? (P < 0.05)			Yes
	One- or two-tailed P value?			Two-tailed			One- or two-tailed P value?			Two-tailed
	t, df			t=5.276 df=3			t, df			t=4.237 df=3
	Number of pairs			4			Number of pairs			4
	How big is the difference?						How big is the difference?
	Mean of differences			13.58			Mean of differences			10.23
	SD of differences			5.148			SD of differences			4.83
	SEM of differences			2.574			SEM of differences			2.415
	95% confidence interval			5.389 to 21.77			95% confidence interval			2.547 to 17.92
	R square			0.9027			R square			0.8568

## Sheet: Amyloid IF
Figure 3-A Mean Relative Amyloid Immunofluorescence
Raw Data
			Untreated	Amylin	Aß1-42	C3G	C3G + Amylin	C3G + Aß1-42
			11.16	18.02	16.03	10.24	8.62	13.83
			10.6691	18.9323	22.0999	10.4082	10.5122	14.1881
			10.2427	18.5058	19.0323	10.5071	12.3304	14.5349
			5.52215	7.433	7.63146	5.46245	5.74516	5.93105
			4.19827	7.08691	4.54935	3.64025	3.34964	4.19183
			10.0969			9.57286
		Mean	8.64818	13.9956	13.8686	8.30513	8.11147	10.5352
		SD	2.987	6.159	7.497	2.983	3.607	5.041
			Untreated	Amylin	Aß1-42	C3G	C3G + Amylin	C3G + Aß1-42
Mean relative data conversion			1	1.61469	1.43638	0.917563	0.772401	1.23925
			1	1.7745	2.07139	0.975543	0.985293	1.32983
			1	1.80673	1.85814	1.02581	1.20382	1.41905
			1	1.34603	1.38197	0.989189	1.04038	1.07405
			1	1.68806	1.08363	0.867086	0.797865	0.99847
			1			0.948099
		Mean	1	1.646	1.5663	0.953882	0.959953	1.21213
		SD	0	0.1838	0.395	0.05617	0.1789	0.1747
Results
	Table Analyzed			Combined					Number of families			1
									Number of comparisons per family			3
	ANOVA summary								Alpha			0.05
	F			16.89
	P value			< 0.0001					Holm-Sidak's multiple comparisons test			Mean Diff.	Significant?	Summary	Adjusted P Value
	P value summary			****
	Are differences among means statistically significant? (P < 0.05)			Yes					Untreated vs. Amylin			-0.646	Yes	***	0.0002
	R square			0.7379					Untreated vs. Aß1-42			-0.5663	Yes	***	0.0005
									Untreated vs. C3G			0.04612	No	ns	0.7048
	Brown-Forsythe test
	F (DFn, DFd)			4.558 (3, 18)
	P value			0.0152					Test details			Mean 1	Mean 2	Mean Diff.	SE of diff.	n1	n2	t	DF
	P value summary			*
	Significantly different standard deviations? (P < 0.05)			Yes					Untreated vs. Amylin			1	1.646	-0.646	0.1256	6	5	5.142	18
									Untreated vs. Aß1-42			1	1.566	-0.5663	0.1256	6	5	4.507	18
	Bartlett's test								Untreated vs. C3G			1	0.9539	0.04612	0.1198	6	6	0.385	18
	Bartlett's statistic (corrected)			+infinity
	P value			< 0.0001
	P value summary			****
	Significantly different standard deviations? (P < 0.05)			Yes
	ANOVA table			SS	DF	MS	F (DFn, DFd)	P value
	Treatment (between columns)			2.182	3	0.7273	F (3, 18) = 16.89	P < 0.0001
	Residual (within columns)			0.775	18	0.04305
	Total			2.957	21
	Data summary
	Number of treatments (columns)			4
	Number of values (total)			22
	Table Analyzed			Combined			Table Analyzed			Combined
	Column E			C3G + Amylin			Column F			C3G + Aß1-42
	vs.			vs.			vs.			vs.
	Column B			Amylin			Column C			Aß1-42
	Paired t test						Paired t test
	P value			0.003			P value			0.0353
	P value summary			**			P value summary			*
	Significantly different? (P < 0.05)			Yes			Significantly different? (P < 0.05)			Yes
	One- or two-tailed P value?			Two-tailed			One- or two-tailed P value?			Two-tailed
	t, df			t=6.421 df=4			t, df			t=3.128 df=4
	Number of pairs			5			Number of pairs			5
	How big is the difference?						How big is the difference?
	Mean of differences			-0.6861			Mean of differences			-0.3542
	SD of differences			0.2389			SD of differences			0.2532
	SEM of differences			0.1069			SEM of differences			0.1132
	95% confidence interval			-0.9827 to -0.3894			95% confidence interval			-0.6686 to -0.03978
	R square			0.9116			R square			0.7098

## Sheet: ROS IF
Figure 3-B Mean Relative ROS Immunofluorescence
Raw Data
			Untreated	Amylin	Aß1-42	C3G	C3G + Amylin	C3G + Aß1-42
			23.4428	30.0865	25.8864	30.3615	30.0716	31.4488
			91.92	91.27	161.85	60.08	50.97	115.36
			108.23	129.057	142.405	117.598	111.677	117.969
			126.13	135.3	143.9	94.12	98.25	85.69
			19.528	22.6969	29.0822	28.3503	33.9145	26.2003
			91.6			72.79
		Mean	76.8085	81.682	100.625	67.2167	64.9767	75.3335
		SD	44.71	53.27	67.21	35.25	37.64	44.35
			Untreated	Amylin	Aß1-42	C3G	C3G + Amylin	C3G + Aß1-42
Mean relative data conversion			1	1.2834	1.10423	1.29513	1.28276	1.34151
			1	0.992929	1.76077	0.653612	0.554504	1.255
			1	1.19243	1.31576	1.08656	1.03185	1.08998
			1	1.0727	1.14089	0.746214	0.778958	0.679378
			1	1.16215	1.4891	1.45163	1.73653	1.34154
			1			0.794651
		Mean	1	1.14072	1.36215	1.00463	1.07692	1.14148
		SD	0	0.1118	0.2705	0.324	0.4586	0.278
Results
	Table Analyzed			Combined					Number of families			1
									Number of comparisons per family			3
	ANOVA summary								Alpha			0.05
	F			3.189
	P value			0.0487					Holm-Sidak's multiple comparisons test			Mean Diff.	Significant?	Summary	Adjusted P Value
	P value summary			*
	Are differences among means statistically significant? (P < 0.05)			Yes					Untreated vs. Amylin			-0.1407	No	ns	0.5153
	R square			0.3471					Untreated vs. Aß1-42			-0.3622	Yes	*	0.0412
									Untreated vs. C3G			-0.004632	No	ns	0.9713
	Brown-Forsythe test
	F (DFn, DFd)			7.006 (3, 18)
	P value			0.0025					Test details			Mean 1	Mean 2	Mean Diff.	SE of diff.	n1	n2	t	DF
	P value summary			**
	Significantly different standard deviations? (P < 0.05)			Yes					Untreated vs. Amylin			1	1.141	-0.1407	0.1329	6	5	1.059	18
									Untreated vs. Aß1-42			1	1.362	-0.3622	0.1329	6	5	2.724	18
	Bartlett's test								Untreated vs. C3G			1	1.005	-0.004632	0.1268	6	6	0.03654	18
	Bartlett's statistic (corrected)			+infinity
	P value			< 0.0001
	P value summary			****
	Significantly different standard deviations? (P < 0.05)			Yes
	ANOVA table			SS	DF	MS	F (DFn, DFd)	P value
	Treatment (between columns)			0.4612	3	0.1537	F (3, 18) = 3.189	P = 0.0487
	Residual (within columns)			0.8676	18	0.0482
	Total			1.329	21
	Data summary
	Number of treatments (columns)			4
	Number of values (total)			22
	Table Analyzed			Combined			Table Analyzed			Combined
	Column E			C3G + hAmylin			Column F			C3G + Aß1-42
	vs.			vs.			vs.			vs.
	Column B			hAmylin			Column C			Aß1-42
	Paired t test						Paired t test
	P value			0.7342			P value			0.1727
	P value summary			ns			P value summary			ns
	Significantly different? (P < 0.05)			No			Significantly different? (P < 0.05)			No
	One- or two-tailed P value?			Two-tailed			One- or two-tailed P value?			Two-tailed
	t, df			t=0.3642 df=4			t, df			t=1.658 df=4
	Number of pairs			5			Number of pairs			5
	How big is the difference?						How big is the difference?
	Mean of differences			-0.0638			Mean of differences			-0.2207
	SD of differences			0.3917			SD of differences			0.2976
	SEM of differences			0.1752			SEM of differences			0.1331
	95% confidence interval			-0.5502 to 0.4226			95% confidence interval			-0.5902 to 0.1489
	R square			0.03209			R square			0.4073

## Sheet: HO-1 RT-PCR
Figure 3-C Mean Relative HO-1 Gene Expression
Raw Data
			Untreated	Amylin	Aß1-42	C3G	C3G + Amylin	C3G + Aß1-42
			0.0315714	0.0184803	0.0475643	0.0260063	0.0567302	0.0552746
			0.0308477	0.0246969	0.0262206	0.0272567	0.0368765	0.0283354
			0.00650872	0.00461039	0.00408157	0.0110359	0.0071617	0.00875756
		Mean	0.0229759	0.0159292	0.0259555	0.021433	0.0335895	0.0307892
		SD	0.01155	0.01155	0.02517	0.01155	0.02517	0.02517
Mean relative data conversion			Untreated	Amylin	Aß1-42	C3G	C3G + Amylin	C3G + Aß1-42
			1	0.585351	1.50656	0.823731	1.79689	1.75078
			1	0.800609	0.850001	0.883591	1.19544	0.918558
			1	0.70834	0.627092	1.69555	1.10032	1.34551
		Mean	1	0.6981	0.994552	1.13429	1.36422	1.33828
		SD	0	0.108	0.4572	0.487	0.3777	0.4162
Results
	Table Analyzed			Combined					Number of families			1
									Number of comparisons per family			3
	Repeated measures ANOVA summary								Alpha			0.05
	Assume sphericity?			Yes
	F			0.692					Holm-Sidak's multiple comparisons test			Mean Diff.	Significant?	Summary	Adjusted P Value
	P value			0.5895
	P value summary			ns					Untreated vs. Amylin			0.3019	No	ns	0.7524
	Statistically significant (P < 0.05)?			No					Untreated vs. Aß1-42			0.005448	No	ns	0.9867
	R square			0.2571					Untreated vs. C3G			-0.1343	No	ns	0.8994
	Was the matching effective?
	F			0.115					Test details			Mean 1	Mean 2	Mean Diff.	SE of diff.	n1	n2	t	DF
	P value			0.8933
	P value summary			ns					Untreated vs. Amylin			1	0.6981	0.3019	0.313	3	3	0.9644	6
	Is there significant matching (P < 0.05)?			No					Untreated vs. Aß1-42			1	0.9946	0.005448	0.313	3	3	0.0174	6
	R square			0.02768					Untreated vs. C3G			1	1.134	-0.1343	0.313	3	3	0.429	6
	ANOVA table			SS	DF	MS	F (DFn, DFd)	P value
	Treatment (between columns)			0.3052	3	0.1017	F (3.000, 6.000) = 0.6920	P = 0.5895
	Individual (between rows)			0.0338	2	0.0169	F (2, 6) = 0.1150	P = 0.8933
	Residual (random)			0.8819	6	0.147
	Total			1.221	11
	Data summary
	Number of treatments (columns)			4
	Number of subjects (rows)			3
	Table Analyzed			Combined			Table Analyzed			Combined
	Column E			C3G + Amylin			Column F			C3G + Aß1-42
	vs.			vs.			vs.			vs.
	Column B			Amylin			Column C			Aß1-42
	Paired t test						Paired t test
	P value			0.1346			P value			0.2186
	P value summary			ns			P value summary			ns
	Significantly different? (P < 0.05)			No			Significantly different? (P < 0.05)			No
	One- or two-tailed P value?			Two-tailed			One- or two-tailed P value?			Two-tailed
	t, df			t=2.443 df=2			t, df			t=1.771 df=2
	Number of pairs			3			Number of pairs			3
	How big is the difference?						How big is the difference?
	Mean of differences			0.6661			Mean of differences			0.3437
	SD of differences			0.4723			SD of differences			0.3362
	SEM of differences			0.2727			SEM of differences			0.1941
	95% confidence interval			-0.5073 to 1.839			95% confidence interval			-0.4913 to 1.179
	R square			0.7489			R square			0.6106

## Sheet: GSIS
Figure 3-D Mean Relative Insulin Secretion
Raw Data
			Untreated	G0	G50	G439	Amylin	G0	G50	G439	Aβ1-42	G0	G50	G439	C3G	G0	G50	G439	C3G + Amylin	G0	G50	G439	C3G + Aβ1-42	G0	G50	G439
				1977.24	2172.11	2301.61		1241.3	1674.07	1513.57		1071.52	1265.18	1290.66		1315.04	1383.98	1848.89		1899.8	2793.68	3520.93		1016.48	1335.77	1137.9
				1153.59	1836.99	1913.23		1504.49	1189.52	1925.44		924.587	1253.96	1311.94		1063.25	1267.45	1454.91		1114.53	1260.76	1769.53		1042.99	1329.52	1327.64
				1017.21	1283.5	1276.45		1203.15	1617.24	1702.44		1234.03	1495.74	1647.16		1186.99	1433.31	1491.32		1010.75	2018.97	3283.12		1475.01	1664.14	1763.81
				328.325	532.157	492.043		471.014	503.316	500.119		401.631	522.137	695.809		411.948	578.368	596.53		441.613	601.276	904.518		772.971	1040.91	1804.69
				572.666	1409.02	1820.97		1434.99	2109.11	1913.13		2059.41	2420.53	4158.63		1499.2	3041.32	5812.09		2279.19	2849.82	7281.76		3082.42	3375.64	3695.89
		Mean		1009.81	1446.76	1560.86		1170.99	1418.65	1510.94		1138.24	1391.51	1820.84		1095.29	1540.89	2240.75		1349.18	1904.9	3351.97		1477.97	1749.2	1945.99
		SD		582.8	558.2	655.7		411.4	606.6	589.9		602.2	682	1351		372	811.5	1833		735.1	976	2448		931.9	935.6	1019
Mean relative data conversion			Untreated	G0	G50	G439	Amylin	G0	G50	G439	Aβ1-42	G0	G50	G439	C3G	G0	G50	G439	C3G + Amylin	G0	G50	G439	C3G + Aβ1-42	G0	G50	G439
				1	1.09856	1.16405		0.627792	0.846668	0.765495		0.541928	0.639873	0.652759		0.665086	0.699953	0.935085		0.960833	1.41292	1.78073		0.51409	0.675573	0.575501
				1	1.59242	1.6585		1.30419	1.03115	1.66909		0.801488	1.08701	1.13727		0.921686	1.0987	1.2612		0.96614	1.09291	1.53394		0.904123	1.15251	1.15088
				1	1.26179	1.25485		1.18279	1.58987	1.67363		1.21315	1.47043	1.61929		1.16691	1.40906	1.46609		0.993649	1.9848	3.22757		1.45005	1.63598	1.73397
				1	1.62082	1.49864		1.43459	1.53298	1.52324		1.22327	1.5903	2.11927		1.25469	1.76157	1.81689		1.34505	1.83134	2.75494		2.35428	3.17036	5.49664
				1	2.46046	3.17981		2.50581	3.68297	3.34074		3.59618	4.22678	7.26189		2.61793	5.31081	10.1492		3.97997	4.9764	12.7156		5.38258	5.89461	6.45384
		Mean		1	1.60681	1.75117		1.41103	1.73673	1.79444		1.4752	1.80288	2.55809		1.32526	2.05602	3.12569		1.64913	2.25967	4.40255		2.12103	2.50581	3.08217
		SD		0	0.5259	0.8223		0.6848	1.134	0.9426		1.22	1.405	2.686		0.7582	1.861	3.939		1.313	1.559	4.699		1.95	2.113	2.694
Results
	Table Analyzed			Untreated
	Repeated measures ANOVA summary								Number of families			1
	Assume sphericity?			Yes					Number of comparisons per family			3
	F			4.489					Alpha			0.05
	P value			0.0493
	P value summary			*					Holm-Sidak's multiple comparisons test			Mean Diff.	Significant?	Summary	Adjusted P Value
	Statistically significant (P < 0.05)?			Yes
	R square			0.5288					G0 vs. G50			-0.6068	No	ns	0.1013
									G0 vs. G439			-0.7512	No	ns	0.0657
	Was the matching effective?								G50 vs. G439			-0.1444	No	ns	0.6022
	F			3.383
	P value			0.067
	P value summary			ns					Test details			Mean 1	Mean 2	Mean Diff.	SE of diff.	n1	n2	t	DF
	Is there significant matching (P < 0.05)?			No
	R square			0.4435					G0 vs. G50			1	1.607	-0.6068	0.2661	5	5	2.281	8
									G0 vs. G439			1	1.751	-0.7512	0.2661	5	5	2.823	8
	ANOVA table			SS	DF	MS	F (DFn, DFd)	P value	G50 vs. G439			1.607	1.751	-0.1444	0.2661	5	5	0.5426	8
	Treatment (between columns)			1.589	2	0.7944	F (2.000, 8.000) = 4.489	P = 0.0493
	Individual (between rows)			2.395	4	0.5987	F (4, 8) = 3.383	P = 0.0670
	Residual (random)			1.416	8	0.177
	Total			5.4	14
	Data summary
	Number of treatments (columns)			3
	Number of subjects (rows)			5
	Table Analyzed			Amylin
	Repeated measures ANOVA summary								Number of families			1
	Assume sphericity?			Yes					Number of comparisons per family			3
	F			2.517					Alpha			0.05
	P value			0.1419
	P value summary			ns					Holm-Sidak's multiple comparisons test			Mean Diff.	Significant?	Summary	Adjusted P Value
	Statistically significant (P < 0.05)?			No
	R square			0.3862					G0 vs. G50			-0.3257	No	ns	0.217
									G0 vs. G439			-0.3834	No	ns	0.1983
	Was the matching effective?								G50 vs. G439			-0.05771	No	ns	0.7621
	F			29.13
	P value			< 0.0001
	P value summary			****					Test details			Mean 1	Mean 2	Mean Diff.	SE of diff.	n1	n2	t	DF
	Is there significant matching (P < 0.05)?			Yes
	R square			0.8994					G0 vs. G50			1.411	1.737	-0.3257	0.1843	5	5	1.767	8
									G0 vs. G439			1.411	1.794	-0.3834	0.1843	5	5	2.081	8
	ANOVA table			SS	DF	MS	F (DFn, DFd)	P value	G50 vs. G439			1.737	1.794	-0.05771	0.1843	5	5	0.3132	8
	Treatment (between columns)			0.4273	2	0.2137	F (2.000, 8.000) = 2.517	P = 0.1419
	Individual (between rows)			9.892	4	2.473	F (4, 8) = 29.13	P < 0.0001
	Residual (random)			0.6791	8	0.08489
	Total			11	14
	Data summary
	Number of treatments (columns)			3
	Number of subjects (rows)			5
	Table Analyzed			Abeta
	Repeated measures ANOVA summary								Number of families			1
	Assume sphericity?			Yes					Number of comparisons per family			3
	F			2.39					Alpha			0.05
	P value			0.1535
	P value summary			ns					Holm-Sidak's multiple comparisons test			Mean Diff.	Significant?	Summary	Adjusted P Value
	Statistically significant (P < 0.05)?			No
	R square			0.374					G0 vs. G50			-0.3277	No	ns	0.537
									G0 vs. G439			-1.083	No	ns	0.1842
	Was the matching effective?								G50 vs. G439			-0.7552	No	ns	0.3201
	F			14.55
	P value			0.001
	P value summary			***					Test details			Mean 1	Mean 2	Mean Diff.	SE of diff.	n1	n2	t	DF
	Is there significant matching (P < 0.05)?			Yes
	R square			0.8199					G0 vs. G50			1.475	1.803	-0.3277	0.508	5	5	0.645	8
									G0 vs. G439			1.475	2.558	-1.083	0.508	5	5	2.132	8
	ANOVA table			SS	DF	MS	F (DFn, DFd)	P value	G50 vs. G439			1.803	2.558	-0.7552	0.508	5	5	1.487	8
	Treatment (between columns)			3.084	2	1.542	F (2.000, 8.000) = 2.390	P = 0.1535
	Individual (between rows)			37.54	4	9.385	F (4, 8) = 14.55	P = 0.0010
	Residual (random)			5.162	8	0.6452
	Total			45.78	14
	Data summary
	Number of treatments (columns)			3
	Number of subjects (rows)			5
	Table Analyzed			C3G
	Repeated measures ANOVA summary								Number of families			1
	Assume sphericity?			Yes					Number of comparisons per family			3
	F			1.542					Alpha			0.05
	P value			0.2714
	P value summary			ns					Holm-Sidak's multiple comparisons test			Mean Diff.	Significant?	Summary	Adjusted P Value
	Statistically significant (P < 0.05)?			No
	R square			0.2782					G0 vs. G50			-0.7308	No	ns	0.551
									G0 vs. G439			-1.8	No	ns	0.3162
	Was the matching effective?								G50 vs. G439			-1.07	No	ns	0.551
	F			5.355
	P value			0.0214
	P value summary			*					Test details			Mean 1	Mean 2	Mean Diff.	SE of diff.	n1	n2	t	DF
	Is there significant matching (P < 0.05)?			Yes
	R square			0.659					G0 vs. G50			1.325	2.056	-0.7308	1.031	5	5	0.7086	8
									G0 vs. G439			1.325	3.126	-1.8	1.031	5	5	1.746	8
	ANOVA table			SS	DF	MS	F (DFn, DFd)	P value	G50 vs. G439			2.056	3.126	-1.07	1.031	5	5	1.037	8
	Treatment (between columns)			8.2	2	4.1	F (2.000, 8.000) = 1.542	P = 0.2714
	Individual (between rows)			56.96	4	14.24	F (4, 8) = 5.355	P = 0.0214
	Residual (random)			21.27	8	2.659
	Total			86.43	14
	Data summary
	Number of treatments (columns)			3
	Number of subjects (rows)			5
	Table Analyzed			Amilyn + C3G
	Repeated measures ANOVA summary								Number of families			1
	Assume sphericity?			Yes					Number of comparisons per family			3
	F			2.897					Alpha			0.05
	P value			0.1131
	P value summary			ns					Holm-Sidak's multiple comparisons test			Mean Diff.	Significant?	Summary	Adjusted P Value
	Statistically significant (P < 0.05)?			No
	R square			0.4201					G0 vs. G50			-0.6105	No	ns	0.625
									G0 vs. G439			-2.753	No	ns	0.1457
	Was the matching effective?								G50 vs. G439			-2.143	No	ns	0.212
	F			5.268
	P value			0.0224
	P value summary			*					Test details			Mean 1	Mean 2	Mean Diff.	SE of diff.	n1	n2	t	DF
	Is there significant matching (P < 0.05)?			Yes
	R square			0.6044					G0 vs. G50			1.649	2.26	-0.6105	1.201	5	5	0.5082	8
									G0 vs. G439			1.649	4.403	-2.753	1.201	5	5	2.292	8
	ANOVA table			SS	DF	MS	F (DFn, DFd)	P value	G50 vs. G439			2.26	4.403	-2.143	1.201	5	5	1.784	8
	Treatment (between columns)			20.91	2	10.45	F (2.000, 8.000) = 2.897	P = 0.1131
	Individual (between rows)			76.05	4	19.01	F (4, 8) = 5.268	P = 0.0224
	Residual (random)			28.87	8	3.609
	Total			125.8	14
	Data summary
	Number of treatments (columns)			3
	Number of subjects (rows)			5
	Table Analyzed			Abeta + C3G
	Repeated measures ANOVA summary								Number of families			1
	Assume sphericity?			Yes					Number of comparisons per family			3
	F			2.566					Alpha			0.05
	P value			0.1377
	P value summary			ns					Holm-Sidak's multiple comparisons test			Mean Diff.	Significant?	Summary	Adjusted P Value
	Statistically significant (P < 0.05)?			No
	R square			0.3908					G0 vs. G50			-0.3848	No	ns	0.3939
									G0 vs. G439			-0.9611	No	ns	0.1548
	Was the matching effective?								G50 vs. G439			-0.5764	No	ns	0.3823
	F			32.05
	P value			< 0.0001
	P value summary			****					Test details			Mean 1	Mean 2	Mean Diff.	SE of diff.	n1	n2	t	DF
	Is there significant matching (P < 0.05)?			Yes
	R square			0.9071					G0 vs. G50			2.121	2.506	-0.3848	0.427	5	5	0.9011	8
									G0 vs. G439			2.121	3.082	-0.9611	0.427	5	5	2.251	8
	ANOVA table			SS	DF	MS	F (DFn, DFd)	P value	G50 vs. G439			2.506	3.082	-0.5764	0.427	5	5	1.35	8
	Treatment (between columns)			2.34	2	1.17	F (2.000, 8.000) = 2.566	P = 0.1377
	Individual (between rows)			58.45	4	14.61	F (4, 8) = 32.05	P < 0.0001
	Residual (random)			3.647	8	0.4559
	Total			64.44	14
	Data summary
	Number of treatments (columns)			3
	Number of subjects (rows)			5
	Table Analyzed			G0 Untreated/Amilyn/Abeta/C3G
	Repeated measures ANOVA summary								Number of families			1
	Assume sphericity?			Yes					Number of comparisons per family			3
	F			0.8458					Alpha			0.05
	P value			0.4949
	P value summary			ns					Holm-Sidak's multiple comparisons test			Mean Diff.	Significant?	Summary	Adjusted P Value
	Statistically significant (P < 0.05)?			No
	R square			0.1745					Untreated vs. Amylin			-0.411	No	ns	0.4258
									Untreated vs. Aß1-42			-0.4752	No	ns	0.4258
	Was the matching effective?								Untreated vs. C3G			-0.3253	No	ns	0.4258
	F			6.619
	P value			0.0047
	P value summary			**					Test details			Mean 1	Mean 2	Mean Diff.	SE of diff.	n1	n2	t	DF
	Is there significant matching (P < 0.05)?			Yes
	R square			0.6456					Untreated vs. Amylin			1	1.411	-0.411	0.3245	5	5	1.267	12
									Untreated vs. Aß1-42			1	1.475	-0.4752	0.3245	5	5	1.464	12
	ANOVA table			SS	DF	MS	F (DFn, DFd)	P value	Untreated vs. C3G			1	1.325	-0.3253	0.3245	5	5	1.002	12
	Treatment (between columns)			0.6681	3	0.2227	F (3.000, 12.00) = 0.8458	P = 0.4949
	Individual (between rows)			6.972	4	1.743	F (4, 12) = 6.619	P = 0.0047
	Residual (random)			3.16	12	0.2633
	Total			10.8	19
	Data summary
	Number of treatments (columns)			4
	Number of subjects (rows)			5
	Table Analyzed			G50 Untreated/Amilyn/Abeta/C3G
	Repeated measures ANOVA summary								Number of families			1
	Assume sphericity?			Yes					Number of comparisons per family			3
	F			0.5219					Alpha			0.05
	P value			0.6753
	P value summary			ns					Holm-Sidak's multiple comparisons test			Mean Diff.	Significant?	Summary	Adjusted P Value
	Statistically significant (P < 0.05)?			No
	R square			0.1154					Untreated vs. Amylin			-0.1299	No	ns	0.8442
									Untreated vs. Aß1-42			-0.1961	No	ns	0.8442
	Was the matching effective?								Untreated vs. C3G			-0.4492	No	ns	0.5738
	F			17.51
	P value			< 0.0001
	P value summary			****					Test details			Mean 1	Mean 2	Mean Diff.	SE of diff.	n1	n2	t	DF
	Is there significant matching (P < 0.05)?			Yes
	R square			0.8377					Untreated vs. Amylin			1.607	1.737	-0.1299	0.3695	5	5	0.3516	12
									Untreated vs. Aß1-42			1.607	1.803	-0.1961	0.3695	5	5	0.5307	12
	ANOVA table			SS	DF	MS	F (DFn, DFd)	P value	Untreated vs. C3G			1.607	2.056	-0.4492	0.3695	5	5	1.216	12
	Treatment (between columns)			0.5344	3	0.1781	F (3.000, 12.00) = 0.5219	P = 0.6753
	Individual (between rows)			23.9	4	5.976	F (4, 12) = 17.51	P < 0.0001
	Residual (random)			4.095	12	0.3413
	Total			28.53	19
	Data summary
	Number of treatments (columns)			4
	Number of subjects (rows)			5
	Table Analyzed			G349 Untreated/Amilyn/Abeta/C3G
	Repeated measures ANOVA summary								Number of families			1
	Assume sphericity?			Yes					Number of comparisons per family			3
	F			0.9308					Alpha			0.05
	P value			0.4558
	P value summary			ns					Holm-Sidak's multiple comparisons test			Mean Diff.	Significant?	Summary	Adjusted P Value
	Statistically significant (P < 0.05)?			No
	R square			0.1888					Untreated vs. Amylin			-0.04327	No	ns	0.965
									Untreated vs. Aß1-42			-0.8069	No	ns	0.6639
	Was the matching effective?								Untreated vs. C3G			-1.375	No	ns	0.4498
	F			7.397
	P value			0.003
	P value summary			**					Test details			Mean 1	Mean 2	Mean Diff.	SE of diff.	n1	n2	t	DF
	Is there significant matching (P < 0.05)?			Yes
	R square			0.6667					Untreated vs. Amylin			1.751	1.794	-0.04327	0.9668	5	5	0.04475	12
									Untreated vs. Aß1-42			1.751	2.558	-0.8069	0.9668	5	5	0.8346	12
	ANOVA table			SS	DF	MS	F (DFn, DFd)	P value	Untreated vs. C3G			1.751	3.126	-1.375	0.9668	5	5	1.422	12
	Treatment (between columns)			6.525	3	2.175	F (3.000, 12.00) = 0.9308	P = 0.4558
	Individual (between rows)			69.14	4	17.28	F (4, 12) = 7.397	P = 0.0030
	Residual (random)			28.04	12	2.337
	Total			103.7	19
	Data summary
	Number of treatments (columns)			4
	Number of subjects (rows)			5
	Table Analyzed G0 - 0mM
	Column D			C3G		Column E			C3G + Amylin		Column F			C3G + Aß1-42
	vs.			vs.		vs.			vs.		vs.			vs.
	Column A			Untreated		Column B			Amylin		Column C			Aß1-42
	Paired t test					Paired t test					Paired t test
	P value			0.3918		P value			0.5087		P value			0.1389
	P value summary			ns		P value summary			ns		P value summary			ns
	Significantly different? (P < 0.05)			No		Significantly different? (P < 0.05)			No		Significantly different? (P < 0.05)			No
	One- or two-tailed P value?			Two-tailed		One- or two-tailed P value?			Two-tailed		One- or two-tailed P value?			Two-tailed
	t, df			t=0.9592 df=4		t, df			t=0.7247 df=4		t, df			t=1.844 df=4
	Number of pairs			5		Number of pairs			5		Number of pairs			5
	How big is the difference?					How big is the difference?					How big is the difference?
	Mean of differences			0.3253		Mean of differences			0.2381		Mean of differences			0.6458
	SD of differences			0.7582		SD of differences			0.7346		SD of differences			0.783
	SEM of differences			0.3391		SEM of differences			0.3285		SEM of differences			0.3502
	95% confidence interval			-0.6162 to 1.267		95% confidence interval			-0.6741 to 1.150		95% confidence interval			-0.3264 to 1.618
	R square			0.187		R square			0.1161		R square			0.4596
	Table Analyzed G50 - 2.8mM
	Column D			C3G		Column E			C3G + Amylin		Column F			C3G + Aß1-42
	vs.			vs.		vs.			vs.		vs.			vs.
	Column A			Untreated		Column B			Amylin		Column C			Aß1-42
	Paired t test					Paired t test					Paired t test
	P value			0.5055		P value			0.0668		P value			0.1356
	P value summary			ns		P value summary			ns		P value summary			ns
	Significantly different? (P < 0.05)			No		Significantly different? (P < 0.05)			No		Significantly different? (P < 0.05)			No
	One- or two-tailed P value?			Two-tailed		One- or two-tailed P value?			Two-tailed		One- or two-tailed P value?			Two-tailed
	t, df			t=0.7307 df=4		t, df			t=2.500 df=4		t, df			t=1.865 df=4
	Number of pairs			5		Number of pairs			5		Number of pairs			5
	How big is the difference?					How big is the difference?					How big is the difference?
	Mean of differences			0.4492		Mean of differences			0.5229		Mean of differences			0.7029
	SD of differences			1.375		SD of differences			0.4677		SD of differences			0.8427
	SEM of differences			0.6148		SEM of differences			0.2092		SEM of differences			0.3769
	95% confidence interval			-1.258 to 2.156		95% confidence interval			-0.05780 to 1.104		95% confidence interval			-0.3434 to 1.749
	R square			0.1177		R square			0.6098		R square			0.4652
	Table Analyzed G349 - 20mM
	Column D			C3G		Column E			C3G + Amylin		Column F			C3G + Aß1-42
	vs.			vs.		vs.			vs.		vs.			vs.
	Column A			Untreated		Column B			Amylin		Column C			Aß1-42
	Paired t test					Paired t test					Paired t test
	P value			0.3833		P value			0.2031		P value			0.5134
	P value summary			ns		P value summary			ns		P value summary			ns
	Significantly different? (P < 0.05)			No		Significantly different? (P < 0.05)			No		Significantly different? (P < 0.05)			No
	One- or two-tailed P value?			Two-tailed		One- or two-tailed P value?			Two-tailed		One- or two-tailed P value?			Two-tailed
	t, df			t=0.9783 df=4		t, df			t=1.520 df=4		t, df			t=0.7163 df=4
	Number of pairs			5		Number of pairs			5		Number of pairs			5
	How big is the difference?					How big is the difference?					How big is the difference?
	Mean of differences			1.375		Mean of differences			2.608		Mean of differences			0.5241
	SD of differences			3.142		SD of differences			3.836		SD of differences			1.636
	SEM of differences			1.405		SEM of differences			1.715		SEM of differences			0.7316
	95% confidence interval			-2.526 to 5.276		95% confidence interval			-2.155 to 7.371		95% confidence interval			-1.507 to 2.555
	R square			0.1931		R square			0.3662		R square			0.1137

## Sheet: LC3 RT-PCR
Figure 4-C Mean Relative LC3 Gene Expression
Raw Data
			Untreated	Amylin	Aß1-42	H2O2	Rapamycin	C3G	C3G+Amylin	C3G+Aß1-42	C3G+H2O2	C3G+Rapamycin
			0.037562	0.0340842	0.0320649	0.0267289	0.000499488	0.0222825	0.0512257	0.0311917	0.026854	0.00973509
			0.0149766	0.0128387	0.0124444	0.0135753	0.014739	0.0127945	0.0178973	0.016348	0.00638238	0.0168775
			0.0177784	0.0129965	0.0177477	0.042189	0.0396877	0.0156039	0.041359	0.0127346	0.0182879	0.0368287
			0.0325336	0.0240358	0.0325717	0.0374052	0.0272418	0.0696512	0.00956689	0.0307557	0.0259169	0.00801673
		Mean	0.0257127	0.0209888	0.0237072	0.0299746	0.020542	0.030083	0.0300122	0.0227575	0.0193603	0.0178645
		SD	0.01291	0.009574	0.009574	0.01414	0.01826	0.02708	0.01826	0.009574	0.009574	0.01414
Mean relative data conversion			Untreated	Amylin	Aß1-42	H2O2	Rapamycin	C3G	C3G+Amylin	C3G+Aß1-42	C3G+H2O2	C3G+Rapamycin
			1	0.90741	0.853651	0.711592	0.0132977	0.59322	1.36376	0.830404	0.714923	0.259174
			1	0.857249	0.830925	0.906433	0.98414	0.854303	1.19502	1.09157	0.426157	1.12692
			1	0.731029	0.998271	2.37305	2.23235	0.877688	2.32636	0.716296	1.02866	2.07154
			1	0.738798	1.00117	1.14974	0.837342	2.1409	0.294061	0.945352	0.796619	0.246414
		Mean	1	0.808622	0.921004	1.2852	1.01678	1.11653	1.2948	0.895906	0.741589	0.926013
		SD	0	0.08907	0.09274	0.7454	0.9162	0.6956	0.8356	0.159	0.2481	0.8662
Results
	Table Analyzed			Combined					Number of families			1
									Number of comparisons per family			5
	Repeated measures ANOVA summary								Alpha			0.05
	Assume sphericity?			No
	F			0.3927					Holm-Sidak's multiple comparisons test			Mean Diff.	Significant?	Summary	Adjusted P Value
	P value			0.6679
	P value summary			ns					Untreated vs. Amylin			0.19	No	ns	0.1127
	Statistically significant (P < 0.05)?			No					Untreated vs. Aß1-42			0.08	No	ns	0.5543
	Geisser-Greenhouse's epsilon			0.3488					Untreated vs. H2O2			-0.285	No	ns	0.8751
	R square			0.1157					Untreated vs. Rapamycin			-0.015	No	ns	0.9759
									Untreated vs. C3G			-0.115	No	ns	0.9437
	Was the matching effective?
	F			1.96
	P value			0.1634					Test details			Mean 1	Mean 2	Mean Diff.	SE of diff.	n1	n2	t	DF
	P value summary			ns
	Is there significant matching (P < 0.05)?			No					Untreated vs. hAmylin			1	0.81	0.19	0.04453	4	4	4.266	3
	R square			0.2574					Untreated vs. Aß1-42			1	0.92	0.08	0.04637	4	4	1.725	3
									Untreated vs. H2O2			1	1.285	-0.285	0.3727	4	4	0.7647	3
	ANOVA table			SS	DF	MS	F (DFn, DFd)	P value	Untreated vs. Rapamycin			1	1.015	-0.015	0.4581	4	4	0.03275	3
	Treatment (between columns)			0.5347	5	0.1069	F (1.744, 5.232) = 0.3927	P = 0.6679	Untreated vs. C3G			1	1.115	-0.115	0.3478	4	4	0.3306	3
	Individual (between rows)			1.601	3	0.5337	F (3, 15) = 1.960	P = 0.1634
	Residual (random)			4.085	15	0.2723
	Total			6.221	23
	Data summary
	Number of treatments (columns)			6
	Number of subjects (rows)			4
	Table Analyzed			Combined			Table Analyzed			Combined
	Column G			C3G+Amylin			Column H			C3G+Aß1-42
	vs.			vs.			vs.			vs.
	Column B			hAmylin			Column C			Aß1-42
	Paired t test						Paired t test
	P value			0.334			P value			0.8519
	P value summary			ns			P value summary			ns
	Significantly different? (P < 0.05)			No			Significantly different? (P < 0.05)			No
	One- or two-tailed P value?			Two-tailed			One- or two-tailed P value?			Two-tailed
	t, df			t=1.149 df=3			t, df			t=0.2034 df=3
	Number of pairs			4			Number of pairs			4
	How big is the difference?						How big is the difference?
	Mean of differences			0.485			Mean of differences			-0.0225
	SD of differences			0.8445			SD of differences			0.2213
	SEM of differences			0.4223			SEM of differences			0.1106
	95% confidence interval			-0.8588 to 1.829			95% confidence interval			-0.3746 to 0.3296
	R square			0.3054			R square			0.0136
	Table Analyzed			Combined			Table Analyzed			Combined
	Column I			C3G+H2O2			Column J			C3G+Rapamycin
	vs.			vs.			vs.			vs.
	Column D			H2O2			Column E			Rapamycin
	Paired t test						Paired t test
	P value			0.1526			P value			0.6747
	P value summary			ns			P value summary			ns
	Significantly different? (P < 0.05)			No			Significantly different? (P < 0.05)			No
	One- or two-tailed P value?			Two-tailed			One- or two-tailed P value?			Two-tailed
	t, df			t=1.907 df=3			t, df			t=0.4633 df=3
	Number of pairs			4			Number of pairs			4
	How big is the difference?						How big is the difference?
	Mean of differences			-0.5425			Mean of differences			-0.0875
	SD of differences			0.569			SD of differences			0.3777
	SEM of differences			0.2845			SEM of differences			0.1889
	95% confidence interval			-1.448 to 0.3629			95% confidence interval			-0.6886 to 0.5136
	R square			0.5479			R square			0.06676

## Sheet: LC3 IF
Figure 4-D Mean Relative LC3 Immunofluorescence
Raw Data
			Untreated	Amylin	Aß1-42	H2O2	Rapamycin	C3G	C3G+Amylin	C3G+Aß1-42	C3G+H2O2	C3G+Rapamycin
			2.63454	1.86417	1.10777	2.48702	2.78337	3.12775	4.66022	4.86951	5.67556	5.06016
			1.22619	0.965029	2.06612	2.23149	1.88193	2.57026	4.91251	4.53091	4.92989	4.89166
			2.53576	1.63753	2.1616	2.26704	1.54202	2.82675	4.26713	3.87452	4.13372	4.11248
			2.91769	2.10273	2.05159			2.7108	4.90088	4.31799
			2.14774	2.12396	2.35156			2.24844	5.13604	5.11391
		Mean	2.29238	1.73868	1.94773	2.32852	2.06911	2.6968	4.77535	4.54137	4.91306	4.6881
		SD	0.6567	0.4758	0.4846	0.1384	0.6415	0.324	0.3302	0.4822	0.7711	0.5056
			Untreated	Amylin	Aß1-42	H2O2	Rapamycin	C3G	C3G+Amylin	C3G+Aß1-42	C3G+H2O2	C3G+Rapamycin
Mean relative data conversion			1	0.707587	0.420478	0.944005	1.05649	1.18721	1.76889	1.84833	2.15428	1.9207
			1	0.787013	1.68499	1.81985	1.53477	2.09613	4.00631	3.69511	4.02049	3.98931
			1	0.645774	0.852447	0.894027	0.608111	1.11476	1.68278	1.52795	1.63017	1.62179
			1	0.720684	0.703155			0.92909	1.67971	1.47993
			1	0.988929	1.0949			1.04689	2.39138	2.38107
		Mean	1	0.769998	0.951195	1.2193	1.06646	1.27481	2.30581	2.18648	2.60165	2.5106
		SD	0	0.1323	0.4775	0.5207	0.4634	0.4689	0.9959	0.9167	1.256	1.289
Results
	Table Analyzed			Combined					Number of families			1
									Number of comparisons per family			5
	ANOVA summary								Alpha			0.05
	F			1.108
	P value			0.3875					Holm-Sidak's multiple comparisons test			Mean Diff.	Significant?	Summary	Adjusted P Value
	P value summary			ns
	Are differences among means statistically significant? (P < 0.05)			No					Untreated vs. Amylin			0.23	No	ns	0.8165
	R square			0.2169					Untreated vs. Aß1-42			0.0488	No	ns	0.9644
									Untreated vs. H2O2			-0.2193	No	ns	0.819
	Brown-Forsythe test								Untreated vs. Rapamycin			-0.06646	No	ns	0.9644
	F (DFn, DFd)			1.011 (5, 20)					Untreated vs. C3G			-0.2748	No	ns	0.7809
	P value			0.4372
	P value summary			ns
	Significantly different standard deviations? (P < 0.05)			No					Test details			Mean 1	Mean 2	Mean Diff.	SE of diff.	n1	n2	t	DF
	Bartlett's test								Untreated vs. Amylin			1	0.77	0.23	0.238	5	5	0.9662	20
	Bartlett's statistic (corrected)								Untreated vs. Aß1-42			1	0.9512	0.0488	0.238	5	5	0.205	20
	P value								Untreated vs. H2O2			1	1.219	-0.2193	0.2749	5	3	0.7978	20
	P value summary								Untreated vs. Rapamycin			1	1.066	-0.06646	0.2749	5	3	0.2418	20
	Significantly different standard deviations? (P < 0.05)								Untreated vs. C3G			1	1.275	-0.2748	0.238	5	5	1.154	20
	ANOVA table			SS	DF	MS	F (DFn, DFd)	P value
	Treatment (between columns)			0.7846	5	0.1569	F (5, 20) = 1.108	P = 0.3875
	Residual (within columns)			2.833	20	0.1417
	Total			3.618	25
	Data summary
	Number of treatments (columns)			6
	Number of values (total)			26
	Table Analyzed			Combined		Table Analyzed			Combined
	Column G			C3G+Amylin		Column H			C3G+Aß1-42
	vs.			vs.		vs.			vs.
	Column B			Amylin		Column C			Aß1-42
	Paired t test					Paired t test
	P value			0.0229		P value			0.0069
	P value summary			*		P value summary			**
	Significantly different? (P < 0.05)			Yes		Significantly different? (P < 0.05)			Yes
	One- or two-tailed P value?			Two-tailed		One- or two-tailed P value?			Two-tailed
	t, df			t=3.591 df=4		t, df			t=5.121 df=4
	Number of pairs			5		Number of pairs			5
	How big is the difference?					How big is the difference?
	Mean of differences			1.536		Mean of differences			1.235
	SD of differences			0.9564		SD of differences			0.5394
	SEM of differences			0.4277		SEM of differences			0.2412
	95% confidence interval			0.3483 to 2.723		95% confidence interval			0.5656 to 1.905
	R square			0.7632		R square			0.8677
	Table Analyzed			Combined		Table Analyzed			Combined
	Column I			C3G+H2O2		Column J			C3G+Rapamycin
	vs.			vs.		vs.			vs.
	Column D			H2O2		Column E			Rapamycin
	Paired t test					Paired t test
	P value			0.0851		P value			0.1043
	P value summary			ns		P value summary			ns
	Significantly different? (P < 0.05)			No		Significantly different? (P < 0.05)			No
	One- or two-tailed P value?			Two-tailed		One- or two-tailed P value?			Two-tailed
	t, df			t=3.204 df=2		t, df			t=2.848 df=2
	Number of pairs			3		Number of pairs			3
	How big is the difference?					How big is the difference?
	Mean of differences			1.382		Mean of differences			1.444
	SD of differences			0.7473		SD of differences			0.8782
	SEM of differences			0.4314		SEM of differences			0.507
	95% confidence interval			-0.4739 to 3.239		95% confidence interval			-0.7374 to 3.626
	R square			0.837		R square			0.8022

## Sheet: NLRP3 IF
Figure 5-A Mean Relative NLRP3 Immunofluorescence
Raw Data
			Untreated	Amylin	Aß1-42	H2O2	Rapamycin	C3G	C3G+Amylin	C3G+Aß1-42	C3G+H2O2	C3G+Rapamycin
			3.05888	4.77311	3.42339	3.67311	2.64618	4.27208	2.20989	2.00178	2.10206	1.98592
			2.92211	4.18541	3.59731	4.06556	2.52408	4.26833	2.55709	2.66872	2.07304	2.57248
			2.65133	4.57347	3.33758	3.9197	2.76094	4.08771	1.88827	1.90356	1.92806	1.73088
			2.16494	4.98573	4.63873			2.38858	2.51985
			2.30261	4.66718	3.69457			2.43246	2.53217	2.09109
		Mean	2.61997	4.63698	3.73832	3.88612	2.64373	3.48983	2.34145	2.16629	2.03439	2.09643
		SD	0.384931	0.295388	0.522568	0.19837	0.153534	0.105379	0.290426	0.343599	0.0932177	0.431546
Mean relative data conversion			Untreated	Amylin	Aß1-42	H2O2	Rapamycin	C3G	C3G+Amylin	C3G+Aß1-42	C3G+H2O2	C3G+Rapamycin
			1	1.56041	1.11916	1.39661	1.2008	0.865081	0.722449	0.654416	0.687198	0.649229
			1	1.43233	1.23107	1.4607	1.39131	0.863789	0.875085	0.913286	0.709432	0.880353
			1	1.72497	1.25883	1.54176	1.47839	1.04134	0.712195	0.717963	0.727204	0.652836
			1	2.30295	2.14266			1.1033	1.16394
			1	2.02691	1.60451			1.05639	1.0997	0.908136
		Mean	1	1.80951	1.47125	1.46636	1.35683	0.98598	0.914673	0.79845	0.707945	0.727473
		SD	0	0.3543	0.4169	0.07274	0.142	0.1133	0.209691	0.132215	0.0200445	0.13241
Results
	Table Analyzed			Combined					Number of families	1
									Number of comparisons per family			5
	ANOVA summary								Alpha			0.05
	F			7.514
	P value			0.0004					Holm-Sidak's multiple comparisons test			Mean Diff.	Significant?	Summary	Adjusted P Value
	P value summary			***
	Are differences among means statistically significant? (P < 0.05)			Yes					Untreated vs. Amylin			-0.8095	Yes	***	0.0003
	R square			0.6526					Untreated vs. Aß1-42			-0.4712	Yes	*	0.0332
									Untreated vs. C3G			0.01402	No	ns	0.9316
	Brown-Forsythe test								Untreated vs. H2O2			-0.4664	No	ns	0.0617
	F (DFn, DFd)			1.693 (5, 20)					Untreated vs. Rapamycin			-0.3568	No	ns	0.1345
	P value			0.1823
	P value summary			ns
	Significantly different standard deviations? (P < 0.05)			No					Test details			Mean 1	Mean 2	Mean Diff.	SE of diff.	n1	n2	t	DF
	Bartlett's test								Untreated vs. hAmylin			1	1.81	-0.8095	0.1612	5	5	5.021	20
	Bartlett's statistic (corrected)								Untreated vs. Aß1-42			1	1.471	-0.4712	0.1612	5	5	2.923	20
	P value								Untreated vs. C3G			1	0.986	0.01402	0.1612	5	5	0.08695	20
	P value summary								Untreated vs. H2O2			1	1.466	-0.4664	0.1862	5	3	2.505	20
	Significantly different standard deviations? (P < 0.05)								Untreated vs. Rapamycin			1	1.357	-0.3568	0.1862	5	3	1.917	20
	ANOVA table			SS	DF	MS	F (DFn, DFd)	P value
	Treatment (between columns)			2.442	5	0.4883	F (5, 20) = 7.514	P = 0.0004
	Residual (within columns)			1.3	20	0.06499
	Total			3.741	25
	Data summary
	Number of treatments (columns)			6
	Number of values (total)			26
	Table Analyzed			Combined			Table Analyzed			Combined			Table Analyzed			Combined			Table Analyzed			Combined
	Column G			C3G+Amylin			Column H			C3G+Aß1-42			Column I			C3G+H2O2			Column J			C3G+Rapamycin
	vs.			vs.			vs.			vs.			vs.			vs.			vs.			vs.
	Column B			Amylin			Column C			Aß1-42			Column E			H2O2			Column F			Rapamycin
	Paired t test						Unpaired t test						Paired t test						Paired t test
	P value			0.0008			P value			0.0181			P value			0.0016			P value			0.0238
	P value summary			***			P value summary			*			P value summary			**			P value summary			*
	Significantly different? (P < 0.05)			Yes			Significantly different? (P < 0.05)			Yes			Significantly different? (P < 0.05)			Yes			Significantly different? (P < 0.05)			Yes
	One- or two-tailed P value?			Two-tailed			One- or two-tailed P value?			Two-tailed			One- or two-tailed P value?			Two-tailed			One- or two-tailed P value?			Two-tailed
	t, df			t=9.138 df=4			t, df			t=3.069 df=7			t, df			t=24.82 df=2			t, df			t=6.370 df=2
	Number of pairs			5									Number of pairs			3			Number of pairs			3
							How big is the difference?
	How big is the difference?						Mean ± SEM of column C			1.471 ± 0.1865 N=5			How big is the difference?						How big is the difference?
	Mean of differences			-0.8948			Mean ± SEM of column H			0.7985 ± 0.06611 N=4			Mean of differences			-0.7584			Mean of differences			-0.6294
	SD of differences			0.219			Difference between means			-0.6728 ± 0.2193			SD of differences			0.05293			SD of differences			0.1711
	SEM of differences			0.09792			95% confidence interval			-1.191 to -0.1543			SEM of differences			0.03056			SEM of differences			0.09879
	95% confidence interval			-1.167 to -0.6230			R square			0.5736			95% confidence interval			-0.8899 to -0.6269			95% confidence interval			-1.054 to -0.2043
	R square			0.9543			R square			0.9578			R square			0.9968			R square			0.953

## Sheet: IL-1beta RT-PCR
Figure 5-B Mean Relative IL-1β Gene Expression
Raw Data
			Untreated	Amylin	Aß1-42	H2O2	Rapamycin	C3G	C3G+Amylin	C3G+Aß1-42	C3G+H2O2	C3G+Rapamycin
			0.111137	0.109371	0.100211	0.080603	undetected	0.122397	0.343555	0.266762	0.139991	undetected
			0.154895	0.179877	0.163187	0.215156	0.212595	0.414405	0.254288	0.36597	0.0576661	0.251074
			0.0107508	0.012999	0.0115532	0.02765	0.0200095	0.0378989	0.0189986	undetected	0.0139135	0.0250129
			0.0379644	0.0683153	0.0341451	0.128796	0.0784352	0.0826933	0.0549921	0.0813529	0.0961979	0.00867138
		Mean	0.0786868	0.0926404	0.0772741	0.113051	0.10368	0.164349	0.167958	0.238028	0.0769421	0.0949196
		SD	0.06397	0.07136	0.06856	0.08103	0.09713	0.1682	0.155	0.1473	0.0556	0.1332
Mean relative data conversion			Untreated	Amylin	Aß1-42	H2O2	Rapamycin	C3G	C3G+Amylin	C3G+Aß1-42	C3G+H2O2	C3G+Rapamycin
			1	0.984108	0.90169	0.72526	undetected	1.10132	3.09128	2.40031	1.25963	undetected
			1	1.16128	1.05353	1.38904	1.37251	2.67539	1.64168	2.36269	0.372291	1.62093
			1	1.20912	1.07464	2.57191	1.86122	3.52523	1.76718	undetected	1.29418	2.32661
			1	1.79946	0.899398	3.39254	2.06602	2.17818	1.44852	2.14287	2.5339	0.228408
		Mean	1	1.28849	0.982316	2.01969	1.76658	2.37003	1.98716	2.30196	1.365	1.39198
		SD	0	0.3541	0.09482	1.192	0.3563	1.012	0.7477	0.139	0.8884	1.068
Results
	Table Analyzed			Combined					Number of families			1
									Number of comparisons per family			5
	ANOVA summary								Alpha			0.05
	F			2.757
	P value			0.0531					Holm-Sidak's multiple comparisons test			Mean Diff.	Significant?	Summary	Adjusted P Value
	P value summary			ns
	Are differences among means statistically significant? (P < 0.05)			No					Untreated vs. Amylin			-0.2885	No	ns	0.8061
	R square			0.4478					Untreated vs. Aß1-42			0.01768	No	ns	0.9713
									Untreated vs. H2O2			-1.02	No	ns	0.1878
	Brown-Forsythe test								Untreated vs. Rapamycin			-0.7666	No	ns	0.4105
	F (DFn, DFd)			5.373 (5, 17)					Untreated vs. C3G			-1.37	No	ns	0.057
	P value			0.0038
	P value summary			**
	Significantly different standard deviations? (P < 0.05)			Yes					Test details			Mean 1	Mean 2	Mean Diff.	SE of diff.	n1	n2	t	DF
	Bartlett's test								Untreated vs. hAmylin			1	1.288	-0.2885	0.4849	4	4	0.595	17
	Bartlett's statistic (corrected)								Untreated vs. Aß1-42			1	0.9823	0.01768	0.4849	4	4	0.03647	17
	P value								Untreated vs. H2O2			1	2.02	-1.02	0.4849	4	4	2.103	17
	P value summary								Untreated vs. Rapamycin			1	1.767	-0.7666	0.5237	4	3	1.464	17
	Significantly different standard deviations? (P < 0.05)								Untreated vs. C3G			1	2.37	-1.37	0.4849	4	4	2.825	17
	ANOVA table			SS	DF	MS	F (DFn, DFd)	P value
	Treatment (between columns)			6.482	5	1.296	F (5, 17) = 2.757	P = 0.0531
	Residual (within columns)			7.994	17	0.4702
	Total			14.48	22
	Data summary
	Number of treatments (columns)			6
	Number of values (total)			23
	Table Analyzed			Combined			Table Analyzed			Combined			Table Analyzed			Combined			Table Analyzed			Combined
	Column G			C3G+Amylin			Column H			C3G+Aß1-42			Column I			C3G+H2O2			Column J			C3G+Rapamycin
	vs.			vs.			vs.			vs.			vs.			vs.			vs.			vs.
	Column B			Amylin			Column C			Aß1-42			Column D			H2O2			Column E			Rapamycin
	Paired t test						Unpaired t test						Paired t test						Paired t test
	P value			0.2662			P value			< 0.0001			P value			0.205			P value			0.6606
	P value summary			ns			P value summary			****			P value summary			ns			P value summary			ns
	Significantly different? (P < 0.05)			No			Significantly different? (P < 0.05)			Yes			Significantly different? (P < 0.05)			No			Significantly different? (P < 0.05)			No
	One- or two-tailed P value?			Two-tailed			One- or two-tailed P value?			Two-tailed			One- or two-tailed P value?			Two-tailed			One- or two-tailed P value?			Two-tailed
	t, df			t=1.363 df=3			t, df			t=15.08 df=5			t, df			t=1.614 df=3			t, df			t=0.5102 df=2
	Number of pairs			4									Number of pairs			4			Number of pairs			3
							How big is the difference?
	How big is the difference?						Mean ± SEM of column C			0.9823 ± 0.04741 N=4			How big is the difference?						How big is the difference?
	Mean of differences			0.6987			Mean ± SEM of column H			2.302 ± 0.08028 N=3			Mean of differences			-0.6547			Mean of differences			-0.3746
	SD of differences			1.025			Difference between means			1.320 ± 0.08751			SD of differences			0.8113			SD of differences			1.272
	SEM of differences			0.5126			95% confidence interval			1.095 to 1.545			SEM of differences			0.4057			SEM of differences			0.7342
	95% confidence interval			-0.9326 to 2.330			R square			0.9785			95% confidence interval			-1.946 to 0.6363			95% confidence interval			-3.534 to 2.784
	R square			0.3824									R square			0.4647			R square			0.1152

## Sheet: IL-1beta IF
Figure 5-C Mean Relative IL-1β Immunofluorescence
Raw Data
			Untreated	Amylin	Aß1-42	H2O2	Rapamycin	C3G	C3G+Amylin	C3G+Aß1-42	C3G+H2O2	C3G+Rapamycin
			3.53006	5.47614	4.89913	6.36419	6.07638	3.58882	2.45727	1.87701	2.14566	1.54273
			2.57967	6.79732	4.02008	5.84532	7.33442	3.41043	3.12006	2.56995	2.87129	1.68268
			2.81822	5.65706	4.25315	5.56738	6.10231	2.17496	2.90398	2.38552	2.42956	1.96634
			2.28884	5.04224	4.25072			2.69764	2.34894	2.37915
			2.59472	5.33957	4.35075			3.22144	2.19969	2.1014
		Mean	2.7623	5.66247	4.35477	5.92563	6.50437	3.01866	2.60599	2.26261	2.48217	1.73058
		SD	0.468559	0.672975	0.327687	0.404427	0.718961	0.577617	0.38934	0.272868	0.365665	0.215834
Mean relative data conversion			Untreated	Amylin	Aß1-42	H2O2	Rapamycin	C3G	C3G+Amylin	C3G+Aß1-42	C3G+H2O2	C3G+Rapamycin
			1	1.55129	1.38783	1.80285	1.72132	1.01665	0.696098	0.531721	0.607825	0.437025
			1	2.63495	1.55837	2.26592	2.84316	1.32204	1.20948	0.996232	1.11304	0.652282
			1	2.00732	1.50916	1.9755	2.16531	0.771752	1.03043	0.846464	0.862092	0.697726
			1	2.20297	1.85715			1.17861	1.02626	1.03946
			1	2.05786	1.67677			1.24154	0.847755	0.809873
		Mean	1	2.09088	1.59786	2.01476	2.24326	1.10612	0.962004	0.84475	0.860987	0.595678
		SD	1.44295e-07	0.389812	0.178184	0.234014	0.564965	0.217957	0.196095	0.20004	0.252611	0.139264
Results
	Table Analyzed			Combined					Number of families			1
									Number of comparisons per family			5
	ANOVA summary								Alpha			0.05
	F			14.35
	P value			< 0.0001					Holm-Sidak's multiple comparisons test			Mean Diff.	Significant?	Summary	Adjusted P Value
	P value summary			****
	Are differences among means statistically significant? (P < 0.05)			Yes					Untreated vs. Amylin			-1.09	Yes	****	< 0.0001
	R square			0.782					Untreated vs. Aß1-42			-0.6	Yes	**	0.0074
									Untreated vs. H2O2			-1.017	Yes	***	0.0003
	Brown-Forsythe test								Untreated vs. Rapamycin			-1.243	Yes	****	< 0.0001
	F (DFn, DFd)			1.760 (5, 20)					Untreated vs. C3G			-0.106	No	ns	0.5681
	P value			0.1672
	P value summary			ns
	Significantly different standard deviations? (P < 0.05)			No					Test details			Mean 1	Mean 2	Mean Diff.	SE of diff.	n1	n2	t	DF
	Bartlett's test								Untreated vs. Amylin			1	2.09	-1.09	0.1826	5	5	5.968	20
	Bartlett's statistic (corrected)								Untreated vs. Aß1-42			1	1.6	-0.6	0.1826	5	5	3.285	20
	P value								Untreated vs. H2O2			1	2.017	-1.017	0.2109	5	3	4.821	20
	P value summary								Untreated vs. Rapamycin			1	2.243	-1.243	0.2109	5	3	5.896	20
	Significantly different standard deviations? (P < 0.05)								Untreated vs. C3G			1	1.106	-0.106	0.1826	5	5	0.5804	20
	ANOVA table			SS	DF	MS	F (DFn, DFd)	P value
	Treatment (between columns)			5.982	5	1.196	F (5, 20) = 14.35	P < 0.0001
	Residual (within columns)			1.668	20	0.08338
	Total			7.65	25
	Data summary
	Number of treatments (columns)			6
	Number of values (total)			26
	Table Analyzed			Combined			Table Analyzed			Combined			Table Analyzed			Combined			Table Analyzed			Combined
	Column G			C3G+Amylin			Column H			C3G+Aß1-42			Column I			C3G+H2O2			Column J			C3G+Rapamycin
	vs.			vs.			vs.			vs.			vs.			vs.			vs.			vs.
	Column B			Amylin			Column C			Aß1-42			Column E			H2O2			Column F			Rapamycin
	Paired t test						Paired t test						Paired t test						Paired t test
	P value			0.0003			P value			0.0003			P value			0.0003			P value			0.0272
	P value summary			***			P value summary			***			P value summary			***			P value summary			*
	Significantly different? (P < 0.05)			Yes			Significantly different? (P < 0.05)			Yes			Significantly different? (P < 0.05)			Yes			Significantly different? (P < 0.05)			Yes
	One- or two-tailed P value?			Two-tailed			One- or two-tailed P value?			Two-tailed			One- or two-tailed P value?			Two-tailed			One- or two-tailed P value?			Two-tailed
	t, df			t=11.46 df=4			t, df			t=12.27 df=4			t, df			t=57.05 df=2			t, df			t=5.941 df=2
	Number of pairs			5			Number of pairs			5			Number of pairs			3			Number of pairs			3
	How big is the difference?						How big is the difference?						How big is the difference?						How big is the difference?
	Mean of differences			-1.126			Mean of differences			-0.754			Mean of differences			-1.157			Mean of differences			-1.647
	SD of differences			0.2196			SD of differences			0.1374			SD of differences			0.03512			SD of differences			0.48
	SEM of differences			0.09821			SEM of differences			0.06145			SEM of differences			0.02028			SEM of differences			0.2771
	95% confidence interval			-1.399 to -0.8533			95% confidence interval			-0.9246 to -0.5834			95% confidence interval			-1.244 to -1.069			95% confidence interval			-2.839 to -0.4542
	R square			0.9705			R square			0.9741			R square			0.9994			R square			0.9464

[truncated: 1 more sheets: IL-1beta ELISA]
